# Supplementary material for: Layer‐by‐layer interleukin‐12 nanoparticles drive a safe and effective response in ovarian tumors
Source: Bioeng Transl Med. 2022 Dec 1;8(2):e10453. doi: 10.1002/btm2.10453 (PMC10013828; doi:10.1002/btm2.10453)
Supplement: Supplementary file 6 — Figure S6: T‐cell gating strategies for memory (upper) and exhaustion phenotypes (lower). [file BTM2-8-e10453-s002.zip]

Archive with 2 entries (2 files):
- btm210453-sup-0006-FigureS6.jpg
- btm210453-sup-0007-Figure S6 P2.jpg
