# Supplementary material for: Layer‐by‐layer interleukin‐12 nanoparticles drive a safe and effective response in ovarian tumors
Source: Bioeng Transl Med. 2022 Dec 1;8(2):e10453. doi: 10.1002/btm2.10453 (PMC10013828; doi:10.1002/btm2.10453)
Supplement: Supplementary file 7 — Figure S7: Gating strategy for myeloid cells in the tumor and ascites (top) and spleen (bottom). [file BTM2-8-e10453-s005.zip]

Archive with 2 entries (2 files):
- btm210453-sup-0008-Figure S7 bottom.jpg
- btm210453-sup-0009-Figure S7 top.jpg
